# Supplementary material for: The Six-Transmembrane Epithelial Antigen of the Prostate (STEAP) 3 Regulates the Myogenic Differentiation of Yunan Black Pig Muscle Satellite Cells (MuSCs) In Vitro via Iron Homeostasis and the PI3K/AKT Pathway
Source: Cells. 2025 Apr 29;14(9):656. doi: 10.3390/cells14090656 (PMC12071230; doi:10.3390/cells14090656)
Supplement: Supplementary file 1 [file cells-14-00656-s001.zip]

Archive with 1 entries (1 files):
- cells-3573170-supplementary.pdf
